# Supplementary material for: Allergy reduces the risk of meningioma: a meta-analysis
Source: Sci Rep. 2017 Jan 10;7:40333. doi: 10.1038/srep40333 (PMC5223136; doi:10.1038/srep40333)
Supplement: Supplement Material [file srep40333-s1.xls]

## Sheet: supplement
Table. Supplemet Evaluation of quality of included studies
Case-Control Study	SELECTION				COMPARABILITY	EXPOSURE			TOTAL
	Adequate Case Definition	Representativeness of the Cases	Selection of Controls	Definition of Controls	Control for Important factor or Additional Factor	Ascertainment of Exposure	Same Method of Ascertainment of Participant	Non-Response Rate
Schlehofer, 1999									7
Brenner, 2002									6
Schoemaker, 2007									7
Wigertz, 2007									7
Berg-Beckhoff, 2009									7
Claus, 2011									7
Wiemels, 2011									7
Turner, 2013									7
Cohort Study	SELECTION				COMPARABILITY	OUTCOME
	Representativeness of the Exposed Cohort	Selection of the Non-Exposed Cohort	Ascertainment of Exposure	Demonstration That Outcome of Interest Was Not Present at Start of Study	Comparability of Cohorts on the Basis of the Design or Analysis	Assessment of Outcome	Was Follow-Up Long Enough for Outcomes to Occur	Adequacy of Follow Up of Cohorts	TOTAL
Schwartzbaum, 2003 I									7
Schwartzbaum, 2003 II									7
